# Supplementary material for: Intranasal Treatment with Cannabinoid 2 Receptor Agonist HU-308 Ameliorates Cold Sensitivity in Mice with Traumatic Trigeminal Neuropathic Pain
Source: Cells. 2024 Nov 22;13(23):1943. doi: 10.3390/cells13231943 (PMC11640163; doi:10.3390/cells13231943)
Supplement: Supplementary file 1 [file cells-13-01943-s001.zip]

Archive with 1 entries (1 files):
- cells-3215598-supplementary.xlsx
