# Supplementary material for: Intranasal Treatment with Cannabinoid 2 Receptor Agonist HU-308 Ameliorates Cold Sensitivity in Mice with Traumatic Trigeminal Neuropathic Pain
Source: Cells. 2024 Nov 22;13(23):1943. doi: 10.3390/cells13231943 (PMC11640163; doi:10.3390/cells13231943)
Supplement: Supplementary file 1 [file cells-13-01943-s001.zip › cells-3215598-supplementary.xlsx]

## Sheet: Fig. 2A
Fig. 2A
		Sham-Veh					S.E.	Ave		Table Analyzed	day7 (pre)						Number of families	1
day 7 (Pre)		4	4	6	6	6	0.489898	5.2		Data sets analyzed	A : Sham-Veh	B : IONC-Veh	C : IONC-HU				Number of comparisons per family	2
																	Alpha	0.05
day 8	1 hr	7	6	5	9	5	0.748331	6.4		ANOVA summary
	3 hr	4	4	6	6	4	0.489898	4.8		F	5.046						Dunnett's multiple comparisons test	Mean Diff.	95.00% CI of diff.	Significant?	Summary	Adjusted P Value	A-?
	6 hr	8	6	8	6	5	0.6	6.6		P value	0.0257
	24 hr	8	6	6	4	7	0.663325	6.2		P value summary	*						Sham-Veh vs. IONC-Veh	-5.6	-10.44 to -0.756	Yes	*	0.0247	B	IONC-Veh
										Significant diff. among means (P < 0.05)?	Yes						Sham-Veh vs. IONC-HU	-5	-9.844 to -0.156	Yes	*	0.0433	C	IONC-HU
day 14	1 hr	6	7	6	7	6	0.244949	6.4		R square	0.4568
	3 hr	4	7	5	6	7	0.583095	5.8
	6 hr	6	7	7	6	6	0.244949	6.4		Brown-Forsythe test							Test details	Mean 1	Mean 2	Mean Diff.	SE of diff.	n1	n2	q	DF
	24 hr	7	6	5	5	7	0.447214	6		F (DFn, DFd)	1.098 (2, 12)
										P value	0.3649						Sham-Veh vs. IONC-Veh	5.2	10.8	-5.6	1.936	5	5	2.893	12
										P value summary	ns						Sham-Veh vs. IONC-HU	5.2	10.2	-5	1.936	5	5	2.583	12
		IONC-Veh					S.E.	Ave		Are SDs significantly different (P < 0.05)?	No
day 7 (Pre)		9	13	15	7	10	1.42829	10.8
										Bartlett's test
day 8	1 hr	11	10	10	7	9	0.678233	9.4		Bartlett's statistic (corrected)	5.009
	3 hr	12	12	14	7	8	1.32665	10.6		P value	0.0817
	6 hr	10	13	10	8	11	0.812404	10.4		P value summary	ns
	24 hr	15	11	8	9	16	1.59374	11.8		Are SDs significantly different (P < 0.05)?	No
day 14	1 hr	10	11	20	9	11	1.98494	12.2		ANOVA table	SS	DF	MS	F (DFn, DFd)	P value
	3 hr	10	10	11	12	10	0.4	10.6		Treatment (between columns)	94.53	2	47.27	F (2, 12) = 5.046	P=0.0257
	6 hr	13	11	9	10	14	0.927362	11.4		Residual (within columns)	112.4	12	9.367
	24 hr	12	12	16	9	12	1.11355	12.2		Total	206.9	14
										Data summary
		IONC-HU (30)					S.E.	Ave		Number of treatments (columns)	3
day 7 (Pre)		7	10	7	17	10	1.82757	10.2		Number of values (total)	15
day 8	1 hr	9	6	19	10	10	2.17715	10.8
	3 hr	9	7	14	11	8	1.24097	9.8		Table Analyzed	day8						Compare column means (main column effect)
	6 hr	10	9	12	7	7	0.948683	9
	24 hr	8	7	10	13	9	1.02956	9.4		Two-way RM ANOVA	Matching: Stacked						Number of families	1
										Alpha	0.05						Number of comparisons per family	3
day 14	1 hr	9	7	7	8	7	0.4	7.6									Alpha	0.05
	3 hr	7	6	8	6	8	0.447214	7		Source of Variation	% of total variation	P value	P value summary	Significant?
	6 hr	8	7	5	7	7	0.489898	6.8		Interaction	5.075	0.3713	ns	No			Tukey's multiple comparisons test	Mean Diff.	95.00% CI of diff.	Significant?	Summary	Adjusted P Value
	24 hr	7	8	6	7	8	0.374166	7.2		Time	0.754	0.802	ns	No
										Column Factor	41.07	0.0033	**	Yes			Sham + vehicle vs. IONC + vehicle	-4.55	-7.52 to -1.58	Yes	**	0.004
										Subjects (matching)	25.87	0.0075	**	Yes			Sham + vehicle vs. IONC + HU-308 (30 nmol)	-3.75	-6.72 to -0.7802	Yes	*	0.0143
																	IONC + vehicle vs. IONC + HU-308 (30 nmol)	0.8	-2.17 to 3.77	No	ns	0.7574
										ANOVA table	SS	DF	MS	F (DFn, DFd)	P value
										Interaction	29.17	6	4.861	F (6, 36) = 1.118	P=0.3713
										Time	4.333	3	1.444	F (3, 36) = 0.3323	P=0.8020		Test details	Mean 1	Mean 2	Mean Diff.	SE of diff.	N1	N2	q	DF
										Column Factor	236	2	118	F (2, 12) = 9.524	P=0.0033
										Subjects (matching)	148.7	12	12.39	F (12, 36) = 2.85	P=0.0075		Sham + vehicle vs. IONC + vehicle	6	10.55	-4.55	1.113	20	20	5.78	12
										Residual	156.5	36	4.347				Sham + vehicle vs. IONC + HU-308 (30 nmol)	6	9.75	-3.75	1.113	20	20	4.764	12
																	IONC + vehicle vs. IONC + HU-308 (30 nmol)	10.55	9.75	0.8	1.113	20	20	1.016	12
										Number of missing values	0
										Table Analyzed	day14						Compare column means (main column effect)
										Two-way RM ANOVA	Matching: Stacked						Number of families	1
										Alpha	0.05						Number of comparisons per family	3
																	Alpha	0.05
										Source of Variation	% of total variation	P value	P value summary	Significant?
										Interaction	0.9522	0.9514	ns	No			Tukey's multiple comparisons test	Mean Diff.	95.00% CI of diff.	Significant?	Summary	Adjusted P Value
										Time	1.425	0.5123	ns	No
										Column Factor	67.26	<0.0001	****	Yes			Sham + vehicle vs. IONC + vehicle	-5.45	-7.036 to -3.864	Yes	****	<0.0001
										Subjects (matching)	8.47	0.3464	ns	No			Sham + vehicle vs. IONC + HU-308 (30 nmol)	-1	-2.586 to 0.5858	No	ns	0.2515
																	IONC + vehicle vs. IONC + HU-308 (30 nmol)	4.45	2.864 to 6.036	Yes	****	<0.0001
										ANOVA table	SS	DF	MS	F (DFn, DFd)	P value
										Interaction	4.767	6	0.7944	F (6, 36) = 0.2609	P=0.9514
										Time	7.133	3	2.378	F (3, 36) = 0.781	P=0.5123		Test details	Mean 1	Mean 2	Mean Diff.	SE of diff.	N1	N2	q	DF
										Column Factor	336.7	2	168.4	F (2, 12) = 47.65	P<0.0001
										Subjects (matching)	42.4	12	3.533	F (12, 36) = 1.161	P=0.3464		Sham + vehicle vs. IONC + vehicle	6.15	11.6	-5.45	0.5944	20	20	12.97	12
										Residual	109.6	36	3.044				Sham + vehicle vs. IONC + HU-308 (30 nmol)	6.15	7.15	-1	0.5944	20	20	2.379	12
																	IONC + vehicle vs. IONC + HU-308 (30 nmol)	11.6	7.15	4.45	0.5944	20	20	10.59	12
										Number of missing values	0

## Sheet: Fig. 2B
Fig. 2B
	AUC (day 8)
	Sham-Veh	IONC-Veh	IONC-HU (30)		Table Analyzed	day8 (AUC)						Number of families	1
	19.5	35	27.5		Data sets analyzed	A : Sham + vehicle	B : IONC + vehicle	C : IONC + HU-308 (30 nmol)				Number of comparisons per family	3
	16	35.5	22.5									Alpha	0.05
	19.5	33	40.5		ANOVA summary
	18.5	23	29.5		F	10.28						Tukey's multiple comparisons test	Mean Diff.	95.00% CI of diff.	Significant?	Summary	Adjusted P Value
	15	31.5	24.5		P value	0.0025
S.E.	0.930054	2.26605	3.14006		P value summary	**						Sham + vehicle vs. IONC + vehicle	-13.9	-22.58 to -5.225	Yes	**	0.0029	A-B
Ave	17.7	31.6	28.9		Significant diff. among means (P < 0.05)?	Yes						Sham + vehicle vs. IONC + HU-308 (30 nmol)	-11.2	-19.88 to -2.525	Yes	*	0.0125	A-C
					R square	0.6313						IONC + vehicle vs. IONC + HU-308 (30 nmol)	2.7	-5.975 to 11.38	No	ns	0.6921	B-C
					Brown-Forsythe test
					F (DFn, DFd)	0.7944 (2, 12)						Test details	Mean 1	Mean 2	Mean Diff.	SE of diff.	n1	n2	q	DF
					P value	0.4743
					P value summary	ns						Sham + vehicle vs. IONC + vehicle	17.7	31.6	-13.9	3.252	5	5	6.045	12
					Are SDs significantly different (P < 0.05)?	No						Sham + vehicle vs. IONC + HU-308 (30 nmol)	17.7	28.9	-11.2	3.252	5	5	4.871	12
												IONC + vehicle vs. IONC + HU-308 (30 nmol)	31.6	28.9	2.7	3.252	5	5	1.174	12
					Bartlett's test
					Bartlett's statistic (corrected)	4.378
					P value	0.112
					P value summary	ns
					Are SDs significantly different (P < 0.05)?	No
					ANOVA table	SS	DF	MS	F (DFn, DFd)	P value
					Treatment (between columns)	543.2	2	271.6	F (2, 12) = 10.28	P=0.0025
					Residual (within columns)	317.2	12	26.43
					Total	860.4	14
					Data summary
					Number of treatments (columns)	3
					Number of values (total)	15

## Sheet: Fig. 2C
Fig. 2C
	AUC (day 14)
	Sham-Veh	IONC-Veh	IONC-HU (30)		Table Analyzed	day14 (AUC)						Number of families	1
	16.5	34	23		Data sets analyzed	A : Sham + vehicle	B : IONC + vehicle	C : IONC + HU-308 (30 nmol)				Number of comparisons per family	3
	20.5	32.5	20.5									Alpha	0.05
	17.5	38	19.5		ANOVA summary
	18	31	20.5		F	88.3						Tukey's multiple comparisons test	Mean Diff.	95.00% CI of diff.	Significant?	Summary	Adjusted P Value
	19.5	35.5	22.5		P value	<0.0001
S.E.	0.714143	1.21037	0.663325		P value summary	****						Sham + vehicle vs. IONC + vehicle	-15.8	-19.19 to -12.41	Yes	****	<0.0001	A-B
Ave	18.4	34.2	21.2		Significant diff. among means (P < 0.05)?	Yes						Sham + vehicle vs. IONC + HU-308 (30 nmol)	-2.8	-6.185 to 0.5851	No	ns	0.1103	A-C
					R square	0.9364						IONC + vehicle vs. IONC + HU-308 (30 nmol)	13	9.615 to 16.39	Yes	****	<0.0001	B-C
					Brown-Forsythe test
					F (DFn, DFd)	0.7892 (2, 12)						Test details	Mean 1	Mean 2	Mean Diff.	SE of diff.	n1	n2	q	DF
					P value	0.4764
					P value summary	ns						Sham + vehicle vs. IONC + vehicle	18.4	34.2	-15.8	1.269	5	5	17.61	12
					Are SDs significantly different (P < 0.05)?	No						Sham + vehicle vs. IONC + HU-308 (30 nmol)	18.4	21.2	-2.8	1.269	5	5	3.121	12
												IONC + vehicle vs. IONC + HU-308 (30 nmol)	34.2	21.2	13	1.269	5	5	14.49	12
					Bartlett's test
					Bartlett's statistic (corrected)	1.662
					P value	0.4356
					P value summary	ns
					Are SDs significantly different (P < 0.05)?	No
					ANOVA table	SS	DF	MS	F (DFn, DFd)	P value
					Treatment (between columns)	710.8	2	355.4	F (2, 12) = 88.3	P<0.0001
					Residual (within columns)	48.3	12	4.025
					Total	759.1	14
					Data summary
					Number of treatments (columns)	3
					Number of values (total)	15

## Sheet: Fig. 3A
Fig. 3A
		IONC-Veh					S.E.	Ave		Table Analyzed	day14 (po)						Compare each cell mean with the other cell mean in that row
day 14	1 hr	7	16	14	10	9	1.65529	11.2
	3 hr	10	12	13	12	13	0.547723	12		Two-way RM ANOVA	Matching: Stacked						Number of families	1
	6 hr	10	14	12	11	13	0.707107	12		Alpha	0.05						Number of comparisons per family	4
	24 hr	12	12	10	9	13	0.734847	11.2									Alpha	0.05
										Source of Variation	% of total variation	P value	P value summary	Significant?
		IONC-HU (30)					S.E.	Ave		Interaction	6.155	0.3374	ns	No			Sidak's multiple comparisons test	Mean Diff.	95.00% CI of diff.	Significant?	Summary	Adjusted P Value
day 14	1 hr	10	11	9	14	10	0.860233	10.8		Time	1.428	0.8434	ns	No
	3 hr	8	10	4	11	10	1.249	8.6		Column Factor	17.77	0.0715	ns	No			IONC + vehicle - IONC + HU-308 (30 nmol)
	6 hr	7	8	10	13	10	1.02956	9.6		Subjects (matching)	32.99	0.0483	*	Yes			1	0.4	-3.233 to 4.033	No	ns	0.9974
	24 hr	9	11	10	9	10	0.374166	9.8									3	3.4	-0.2327 to 7.033	No	ns	0.074
										ANOVA table	SS	DF	MS	F (DFn, DFd)	P value		6	2.4	-1.233 to 6.033	No	ns	0.3168
										Interaction	12.5	3	4.167	F (3, 24) = 1.182	P=0.3374		24	1.4	-2.233 to 5.033	No	ns	0.7821
										Time	2.9	3	0.9667	F (3, 24) = 0.2742	P=0.8434
										Column Factor	36.1	1	36.1	F (1, 8) = 4.31	P=0.0715
										Subjects (matching)	67	8	8.375	F (8, 24) = 2.376	P=0.0483		Test details	Mean 1	Mean 2	Mean Diff.	SE of diff.	N1	N2	t	DF
										Residual	84.6	24	3.525
																	IONC + vehicle - IONC + HU-308 (30 nmol)
										Number of missing values	0						1	11.2	10.8	0.4	1.377	5	5	0.2906	32
																	3	12	8.6	3.4	1.377	5	5	2.47	32
																	6	12	9.6	2.4	1.377	5	5	1.743	32
																	24	11.2	9.8	1.4	1.377	5	5	1.017	32

## Sheet: Fig. 3B
Fig. 3B
	AUC (day 14)
	IONC-Veh	IONC-HU (30)		Table Analyzed	Data 5
	29.5	24.5
	40	29		Column B	Data Set-B
	37	23.5		vs.	vs.
	32.5	35.5		Column A	Data Set-A
	37	30
S.E.	1.86145	2.15058		Unpaired t test
Ave	35.2	28.5		P value	0.0463
				P value summary	*
				Significantly different (P < 0.05)?	Yes
				One- or two-tailed P value?	Two-tailed
				t, df	t=2.356 df=8
				How big is the difference?
				Mean ± SEM of column A	35.2 ± 1.861, n=5
				Mean ± SEM of column B	28.5 ± 2.151, n=5
				Difference between means	-6.7 ± 2.844
				95% confidence interval	-13.26 to -0.141
				R squared (eta squared)	0.4095
				F test to compare variances
				F, DFn, Dfd	1.335, 4, 4
				P value	0.7864
				P value summary	ns
				Significantly different (P < 0.05)?	No

## Sheet: Fig. 4
Fig. 4
	IONC + vehicle					S.E.	Ave		Table Analyzed	I.n. vs p.o.						Compare cell means regardless of rows and columns
i.n.	34	32.5	38	31	35.5	1.21037	34.2
p.o.	29.5	40	37	32.5	37	1.86145	35.2		Two-way ANOVA	Ordinary						Number of families	1
									Alpha	0.05						Number of comparisons per family	6
	IONC + HU-308 (30 nmol)					S.E.	Ave									Alpha	0.05
i.n.	23	20.5	19.5	20.5	22.5	0.663325	21.2		Source of Variation	% of total variation	P value	P value summary	Significant?
p.o.	24.5	29	23.5	35.5	30	2.15058	28.5		Interaction	6.045	0.0636	ns	No			Tukey's multiple comparisons test	Mean Diff.	95.00% CI of diff.	Significant?	Summary	Adjusted P Value
									Row Factor	10.49	0.0184	*	Yes
									Column Factor	59.11	<0.0001	****	Yes			i.n.:IONC + vehicle vs. i.n.:IONC + HU-308 (30 nmol)	13	6.604 to 19.4	Yes	***	0.0001
																i.n.:IONC + vehicle vs. p.o.:IONC + vehicle	-1	-7.396 to 5.396	No	ns	0.9692
									ANOVA table	SS	DF	MS	F (DFn, DFd)	P value		i.n.:IONC + vehicle vs. p.o.:IONC + HU-308 (30 nmol)	5.7	-0.6958 to 12.1	No	ns	0.0896
									Interaction	49.61	1	49.61	F (1, 16) = 3.971	P=0.0636		i.n.:IONC + HU-308 (30 nmol) vs. p.o.:IONC + vehicle	-14	-20.4 to -7.604	Yes	****	<0.0001
									Row Factor	86.11	1	86.11	F (1, 16) = 6.892	P=0.0184		i.n.:IONC + HU-308 (30 nmol) vs. p.o.:IONC + HU-308 (30 nmol)	-7.3	-13.7 to -0.9042	Yes	*	0.0226
									Column Factor	485.1	1	485.1	F (1, 16) = 38.83	P<0.0001		p.o.:IONC + vehicle vs. p.o.:IONC + HU-308 (30 nmol)	6.7	0.3042 to 13.1	Yes	*	0.0384
									Residual	199.9	16	12.49
									Number of missing values	0						Test details	Mean 1	Mean 2	Mean Diff.	SE of diff.	N1	N2	q	DF
																i.n.:IONC + vehicle vs. i.n.:IONC + HU-308 (30 nmol)	34.2	21.2	13	2.236	5	5	8.224	16
																i.n.:IONC + vehicle vs. p.o.:IONC + vehicle	34.2	35.2	-1	2.236	5	5	0.6326	16
																i.n.:IONC + vehicle vs. p.o.:IONC + HU-308 (30 nmol)	34.2	28.5	5.7	2.236	5	5	3.606	16
																i.n.:IONC + HU-308 (30 nmol) vs. p.o.:IONC + vehicle	21.2	35.2	-14	2.236	5	5	8.857	16
																i.n.:IONC + HU-308 (30 nmol) vs. p.o.:IONC + HU-308 (30 nmol)	21.2	28.5	-7.3	2.236	5	5	4.618	16
																p.o.:IONC + vehicle vs. p.o.:IONC + HU-308 (30 nmol)	35.2	28.5	6.7	2.236	5	5	4.239	16

## Sheet: Fig. 5
Fig. 5
	number
	Sham-Veh	IONC-Veh	IONC-HU		Table Analyzed	Microglia HU (number)						Number of families	1
	100	226.316	73.6842		Data sets analyzed	A : Sham + Veh	B : IONC-Veh	C : IONC-HU (30 nmol)				Number of comparisons per family	2
	100	189.286	153.571									Alpha	0.05
	100	766.667	333.333		ANOVA summary
	100	136.667	63.3333		F	3.75						Dunnett's multiple comparisons test	Mean Diff.	95.00% CI of diff.	Significant?	Summary	Adjusted P Value	B-?
	100	655.556	166.667		P value	0.0543
S.E.	0	131.06	48.429		P value summary	ns						IONC-Veh vs. Sham + Veh	294.9	9.41 to 580.4	Yes	*	0.0431	A	Sham + Veh
Ave	100	394.898	158.118		Significant diff. among means (P < 0.05)?	No						IONC-Veh vs. IONC-HU (30 nmol)	236.8	-48.71 to 522.3	No	ns	0.1055	C	IONC-HU (30 nmol)
					R square	0.3846
					Brown-Forsythe test							Test details	Mean 1	Mean 2	Mean Diff.	SE of diff.	n1	n2	q	DF
					F (DFn, DFd)	2.815 (2, 12)
					P value	0.0995						IONC-Veh vs. Sham + Veh	394.9	100	294.9	114.1	5	5	2.585	12
					P value summary	ns						IONC-Veh vs. IONC-HU (30 nmol)	394.9	158.1	236.8	114.1	5	5	2.076	12
					Are SDs significantly different (P < 0.05)?	No
					Bartlett's test
					Bartlett's statistic (corrected)	+infinity
					P value	<0.0001
					P value summary	****
					Are SDs significantly different (P < 0.05)?	Yes
					ANOVA table	SS	DF	MS	F (DFn, DFd)	P value
					Treatment (between columns)	244020	2	122010	F (2, 12) = 3.75	P=0.0543
					Residual (within columns)	390442	12	32537
					Total	634462	14
					Data summary
					Number of treatments (columns)	3
					Number of values (total)	15
	intensity				Table Analyzed	Microglia HU (intensity)						Number of families	1
	Sham-Veh	IONC-Veh	IONC-HU		Data sets analyzed	A : Sham + Veh	B : IONC-Veh	C : IONC-HU (30 nmol)				Number of comparisons per family	2
	100	320.47	110.138									Alpha	0.05
	100	108.27	94.1212		ANOVA summary
	100	1039.71	460.231		F	4.506						Dunnett's multiple comparisons test	Mean Diff.	95.00% CI of diff.	Significant?	Summary	Adjusted P Value	B-?
	100	465.121	153.821		P value	0.0347
	100	1375.46	154.327		P value summary	*						IONC-Veh vs. Sham + Veh	561.8	60.31 to 1063	Yes	*	0.0291	A	Sham + Veh
S.E.	0	235.978	67.4812		Significant diff. among means (P < 0.05)?	Yes						IONC-Veh vs. IONC-HU (30 nmol)	467.3	-34.22 to 968.8	No	ns	0.0677	C	IONC-HU (30 nmol)
Ave	100	661.806	194.528		R square	0.4289
					Brown-Forsythe test							Test details	Mean 1	Mean 2	Mean Diff.	SE of diff.	n1	n2	q	DF
					F (DFn, DFd)	4.522 (2, 12)
					P value	0.0344						IONC-Veh vs. Sham + Veh	661.8	100	561.8	200.4	5	5	2.803	12
					P value summary	*						IONC-Veh vs. IONC-HU (30 nmol)	661.8	194.5	467.3	200.4	5	5	2.332	12
					Are SDs significantly different (P < 0.05)?	Yes
					Bartlett's test
					Bartlett's statistic (corrected)	+infinity
					P value	<0.0001
					P value summary	****
					Are SDs significantly different (P < 0.05)?	Yes
					ANOVA table	SS	DF	MS	F (DFn, DFd)	P value
					Treatment (between columns)	904850	2	452425	F (2, 12) = 4.506	P=0.0347
					Residual (within columns)	1204785	12	100399
					Total	2109635	14
					Data summary
					Number of treatments (columns)	3
					Number of values (total)	15
	area				Table Analyzed	Microglia HU (area)						Number of families	1
	Sham-Veh	IONC-Veh	IONC-HU		Data sets analyzed	A : Sham + Veh	B : IONC-Veh	C : IONC-HU (30 nmol)				Number of comparisons per family	2
	100	262.87	75.38									Alpha	0.05
	100	181.97	145.87		ANOVA summary
	100	737.18	370.51		F	3.896						Dunnett's multiple comparisons test	Mean Diff.	95.00% CI of diff.	Significant?	Summary	Adjusted P Value	B-?
	100	168.57	73.76		P value	0.0497
	100	879.55	197.87		P value summary	*						IONC-Veh vs. Sham + Veh	346	18.87 to 673.2	Yes	*	0.0386	A	Sham + Veh
S.E.	0	150.494	54.6546		Significant diff. among means (P < 0.05)?	Yes						IONC-Veh vs. IONC-HU (30 nmol)	273.4	-53.8 to 600.5	No	ns	0.1028	C	IONC-HU (30 nmol)
Ave	100	446.028	172.678		R square	0.3937
					Brown-Forsythe test							Test details	Mean 1	Mean 2	Mean Diff.	SE of diff.	n1	n2	q	DF
					F (DFn, DFd)	3.042 (2, 12)
					P value	0.0854						IONC-Veh vs. Sham + Veh	446	100	346	130.7	5	5	2.647	12
					P value summary	ns						IONC-Veh vs. IONC-HU (30 nmol)	446	172.7	273.4	130.7	5	5	2.091	12
					Are SDs significantly different (P < 0.05)?	No
					Bartlett's test
					Bartlett's statistic (corrected)	+infinity
					P value	<0.0001
					P value summary	****
					Are SDs significantly different (P < 0.05)?	Yes
					ANOVA table	SS	DF	MS	F (DFn, DFd)	P value
					Treatment (between columns)	332896	2	166448	F (2, 12) = 3.896	P=0.0497
					Residual (within columns)	512710	12	42726
					Total	845606	14
					Data summary
					Number of treatments (columns)	3
					Number of values (total)	15

## Sheet: Fig. 6
Fig. 6
	IONC
	Veh + Veh	Veh + HU (30)	SR + HU (30)		Table Analyzed	HU + SR						Number of families	1
	12	7	14		Data sets analyzed	A : Veh + Veh	B : Veh + HU (30)	C : SR + HU (30)				Number of comparisons per family	2
	18	7	13									Alpha	0.05
	15	6	13		ANOVA summary
	9	6	12		F	13.35						Dunnett's multiple comparisons test	Mean Diff.	95.00% CI of diff.	Significant?	Summary	Adjusted P Value	B-?
	12	5	9		P value	0.0009
S.E.	1.52971	0.374166	0.860233		P value summary	***						Veh + HU (30) vs. Veh + Veh	-7	-10.67 to -3.333	Yes	***	0.0009	A	Veh + Veh
Ave	13.2	6.2	12.2		Significant diff. among means (P < 0.05)?	Yes						Veh + HU (30) vs. SR + HU (30)	-6	-9.667 to -2.333	Yes	**	0.0028	C	SR + HU (30)
					R square	0.69
					Brown-Forsythe test							Test details	Mean 1	Mean 2	Mean Diff.	SE of diff.	n1	n2	q	DF
					F (DFn, DFd)	1.355 (2, 12)
					P value	0.2948						Veh + HU (30) vs. Veh + Veh	6.2	13.2	-7	1.465	5	5	4.778	12
					P value summary	ns						Veh + HU (30) vs. SR + HU (30)	6.2	12.2	-6	1.465	5	5	4.095	12
					Are SDs significantly different (P < 0.05)?	No
					Bartlett's test
					Bartlett's statistic (corrected)	5.866
					P value	0.0532
					P value summary	ns
					Are SDs significantly different (P < 0.05)?	No
					ANOVA table	SS	DF	MS	F (DFn, DFd)	P value
					Treatment (between columns)	143.3	2	71.67	F (2, 12) = 13.35	P=0.0009
					Residual (within columns)	64.4	12	5.367
					Total	207.7	14
					Data summary
					Number of treatments (columns)	3
					Number of values (total)	15

## Sheet: Fig. 7
Fig. 7
	number
	IONC				Table Analyzed	Microglia HU+SR (number)						Number of families	1
	Veh + Veh	Veh + HU (30)	SR + HU (30)		Data sets analyzed	A : Veh + Veh	B : Veh + HU (30)	C : SR + HU (30)				Number of comparisons per family	2
	100	72.41	68.97									Alpha	0.05
	100	51.16	111.63		ANOVA summary
	100	46.58	76.71		F	9.146						Dunnett's multiple comparisons test	Mean Diff.	95.00% CI of diff.	Significant?	Summary	Adjusted P Value	B-?
	100	45.35	69.77		P value	0.0039
	100	66.3	127.17		P value summary	**						Veh + HU (30) vs. Veh + Veh	-43.64	-70.57 to -16.71	Yes	**	0.003	A	Veh + Veh
S.E.	0	5.47866	11.9875		Significant diff. among means (P < 0.05)?	Yes						Veh + HU (30) vs. SR + HU (30)	-34.49	-61.42 to -7.559	Yes	*	0.014	C	SR + HU (30)
Ave	100	56.36	90.85		R square	0.6039
					Brown-Forsythe test							Test details	Mean 1	Mean 2	Mean Diff.	SE of diff.	n1	n2	q	DF
					F (DFn, DFd)	2.773 (2, 12)
					P value	0.1023						Veh + HU (30) vs. Veh + Veh	56.36	100	-43.64	10.76	5	5	4.055	12
					P value summary	ns						Veh + HU (30) vs. SR + HU (30)	56.36	90.85	-34.49	10.76	5	5	3.205	12
					Are SDs significantly different (P < 0.05)?	No
					Bartlett's test
					Bartlett's statistic (corrected)	+infinity
					P value	<0.0001
					P value summary	****
					Are SDs significantly different (P < 0.05)?	Yes
					ANOVA table	SS	DF	MS	F (DFn, DFd)	P value
					Treatment (between columns)	5296	2	2648	F (2, 12) = 9.146	P=0.0039
					Residual (within columns)	3474	12	289.5
					Total	8771	14
					Data summary
					Number of treatments (columns)	3
					Number of values (total)	15
	intensity				Table Analyzed	Microglia HU+SR (Intensity)						Number of families	1
	IONC				Data sets analyzed	A : Veh + Veh	B : Veh + HU (30)	C : SR + HU (30)				Number of comparisons per family	2
	Veh + Veh	Veh + HU (30)	SR + HU (30)									Alpha	0.05
	100	42.17	32.2		ANOVA summary
	100	36.45	94.97		F	6.383						Dunnett's multiple comparisons test	Mean Diff.	95.00% CI of diff.	Significant?	Summary	Adjusted P Value	B-?
	100	23.62	67.47		P value	0.0129
	100	51.63	58.92		P value summary	*						Veh + HU (30) vs. Veh + Veh	-57.94	-99.16 to -16.73	Yes	**	0.0079	A	Veh + Veh
	100	56.42	146.01		Significant diff. among means (P < 0.05)?	Yes						Veh + HU (30) vs. SR + HU (30)	-37.86	-79.07 to 3.358	No	ns	0.0717	C	SR + HU (30)
S.E.	0	5.78495	19.323		R square	0.5155
Ave	100	42.058	79.914
					Brown-Forsythe test							Test details	Mean 1	Mean 2	Mean Diff.	SE of diff.	n1	n2	q	DF
					F (DFn, DFd)	3.55 (2, 12)
					P value	0.0615						Veh + HU (30) vs. Veh + Veh	42.06	100	-57.94	16.47	5	5	3.518	12
					P value summary	ns						Veh + HU (30) vs. SR + HU (30)	42.06	79.91	-37.86	16.47	5	5	2.299	12
					Are SDs significantly different (P < 0.05)?	No
					Bartlett's test
					Bartlett's statistic (corrected)	+infinity
					P value	<0.0001
					P value summary	****
					Are SDs significantly different (P < 0.05)?	Yes
					ANOVA table	SS	DF	MS	F (DFn, DFd)	P value
					Treatment (between columns)	8656	2	4328	F (2, 12) = 6.383	P=0.0129
					Residual (within columns)	8137	12	678.1
					Total	16793	14
					Data summary
					Number of treatments (columns)	3
					Number of values (total)	15
	area				Table Analyzed	Microglia HU+SR (area)						Number of families	1
	IONC				Data sets analyzed	A : Veh + Veh	B : Veh + HU (30)	C : SR + HU (30)				Number of comparisons per family	2
	Veh + Veh	Veh + HU (30)	SR + HU (30)									Alpha	0.05
	100	56.77	52.33		ANOVA summary
	100	44.3	114.91		F	7.447						Dunnett's multiple comparisons test	Mean Diff.	95.00% CI of diff.	Significant?	Summary	Adjusted P Value	B-?
	100	48.97	82.48		P value	0.0079
	100	46.12	65.2		P value summary	**						Veh + HU (30) vs. Veh + Veh	-47.87	-80.7 to -15.05	Yes	**	0.0062	A	Veh + Veh
	100	64.47	136.57		Significant diff. among means (P < 0.05)?	Yes						Veh + HU (30) vs. SR + HU (30)	-38.17	-70.99 to -5.35	Yes	*	0.0239	C	SR + HU (30)
S.E.	0	3.7498	15.6196		R square	0.5538
Ave	100	52.126	90.298
					Brown-Forsythe test							Test details	Mean 1	Mean 2	Mean Diff.	SE of diff.	n1	n2	q	DF
					F (DFn, DFd)	6.798 (2, 12)
					P value	0.0106						Veh + HU (30) vs. Veh + Veh	52.13	100	-47.87	13.12	5	5	3.65	12
					P value summary	*						Veh + HU (30) vs. SR + HU (30)	52.13	90.3	-38.17	13.12	5	5	2.91	12
					Are SDs significantly different (P < 0.05)?	Yes
					Bartlett's test
					Bartlett's statistic (corrected)	+infinity
					P value	<0.0001
					P value summary	****
					Are SDs significantly different (P < 0.05)?	Yes
					ANOVA table	SS	DF	MS	F (DFn, DFd)	P value
					Treatment (between columns)	6405	2	3203	F (2, 12) = 7.447	P=0.0079
					Residual (within columns)	5161	12	430.1
					Total	11566	14
					Data summary
					Number of treatments (columns)	3
					Number of values (total)	15
